# Supplementary material for: Functional Independence of Taiwanese Children with Osteogenesis Imperfecta
Source: J Pers Med. 2022 Jul 24;12(8):1205. doi: 10.3390/jpm12081205 (PMC9394323; doi:10.3390/jpm12081205)
Supplement: Supplementary file 1 [file jpm-12-01205-s001.zip]

Archive with 1 entries (1 files):
- jpm-1779613-SI.pdf
